# Supplementary material for: Discovery of Potent Dengue Virus NS2B-NS3 Protease Inhibitors Among Glycyrrhizic Acid Conjugates with Amino Acids and Dipeptides Esters
Source: Viruses. 2024 Dec 17;16(12):1926. doi: 10.3390/v16121926 (PMC11680386; doi:10.3390/v16121926)
Supplement: Supplementary file 1 [file viruses-16-01926-s001.zip]

Archive with 1 entries (1 files):
- viruses-3309458-supplementary.pdf
